# Supplementary material for: Ceramide Nanoliposomes as Potential Therapeutic Reagents for Asthma
Source: Cells. 2023 Feb 11;12(4):591. doi: 10.3390/cells12040591 (PMC9954069; doi:10.3390/cells12040591)
Supplement: Supplementary file 1 [file cells-12-00591-s001.zip]

Archive with 1 entries (1 files):
- cells-2133388-supplementary.pdf
